# Supplementary material for: Dual inhibition of histone deacetylases and phosphoinositide 3-kinase enhances therapeutic activity against B cell lymphoma
Source: Oncotarget. 2017 Jan 28;8(8):14017–28. doi: 10.18632/oncotarget.14876 (PMC5355158; doi:10.18632/oncotarget.14876)
Supplement: Supplementary file 2 [file oncotarget-08-14017-s002.xls]

## Sheet: cudc907processed-de.csv
Gene names	HBL-1_normalized Forward	HBL-1_normalized Reverse	SUDHL-6_normalized Forward	SUDHL-6_normalized Reverse		normalized log2 ratio HBL-1_Forward	normalized log2 ratio HBL-1_Reverse	normalized SUDHL-6_Forward	normalized log2 ratio SUDHL-6_Reverse		differential expression	log2 fold change HBL-1	log2 fold change SUDHL-6	log2 fold change pooled
ABCF2	0.31159	0.512111	0.18602	0.197789		-1.33561	-1.04429	-2.18356	-1.85615		down	-1.18995	-2.01986	-1.6049
ADRBK1	0.30477	0.384453	0.21426	0.200072		-1.36754	-1.45794	-1.97966	-1.83959		down	-1.41274	-1.90963	-1.66118
TAF9	0.23227	0.272747	0.22835	0.185432		-1.75946	-1.95318	-1.88777	-1.94922		down	-1.85632	-1.9185	-1.88741
AKAP8	0.27679	0.447047	0.18462	0.291971		-1.50647	-1.24032	-2.19446	-1.29429		down	-1.37339	-1.74437	-1.55888
ARHGAP30	0.33702	0.468296	0.072693	0.165328		-1.22243	-1.17332	-3.53913	-2.11479		down	-1.19788	-2.82696	-2.01242
ARHGEF2	0.3265	0.419024	0.15446	0.163409		-1.26818	-1.33371	-2.45179	-2.13162		down	-1.30095	-2.2917	-1.79632
AURKB	0.14898	0.315686	0.23442	0.287389		-2.40014	-1.74225	-1.84992	-1.31711		down	-2.0712	-1.58351	-1.82736
BLK	0.26844	0.391665	0.13962	0.266383		-1.55066	-1.43112	-2.59751	-1.42661		down	-1.49089	-2.01206	-1.75148
BTK	0.37178	0.477852	0.18504	0.190669		-1.08081	-1.14418	-2.19118	-1.90904		down	-1.1125	-2.05011	-1.58131
CACTIN	0.31512	0.393422	0.21273	0.300933		-1.31936	-1.42467	-1.99	-1.25067		down	-1.37201	-1.62033	-1.49617
CDC123	0.12589	0.18205	0.12197	0.0850196		-2.6431	-2.53641	-2.79249	-3.07425		down	-2.58975	-2.93337	-2.76156
CDC20	0.15441	0.21581	0.15875	0.1768		-2.3485	-2.29098	-2.41226	-2.01799		down	-2.31974	-2.21513	-2.26743
CDK1	0.27455	0.387042	0.37706	0.328407		-1.51819	-1.44825	-1.16423	-1.12463		down	-1.48322	-1.14443	-1.31383
CHD4	0.30021	0.508027	0.27826	0.304016		-1.38929	-1.05584	-1.60259	-1.23597		down	-1.22256	-1.41928	-1.32092
CLUH	0.21745	0.453474	0.21564	0.235073		-1.85458	-1.21972	-1.97039	-1.607		down	-1.53715	-1.7887	-1.66293
CLUH	0.32674	0.41249	0.3252	0.246506		-1.26712	-1.35638	-1.37769	-1.53849		down	-1.31175	-1.45809	-1.38492
CSDE1	0.2802	0.39496	0.14187	0.148405		-1.48881	-1.41904	-2.57445	-2.27057		down	-1.45392	-2.42251	-1.93822
DHFR	0.27298	0.516582	0.13193	0.203136		-1.52647	-1.03174	-2.67925	-1.81766		down	-1.27911	-2.24846	-1.76378
DHX37	0.28248	0.409987	0.15786	0.175738		-1.47711	-1.36516	-2.42037	-2.02669		down	-1.42114	-2.22353	-1.82234
ENDOG	0.34305	0.426348	0.094081	0.165467		-1.19684	-1.30871	-3.16704	-2.11357		down	-1.25278	-2.64031	-1.94654
ESF1	0.31958	0.359324	0.12045	0.204763		-1.29909	-1.55546	-2.81059	-1.80616		down	-1.42727	-2.30837	-1.86782
FADS2	0.089968	0.217165	0.1085	0.0819605		-3.12778	-2.28195	-2.96132	-3.12711		down	-2.70487	-3.04422	-2.87454
FAM129C	0.35428	0.433633	0.30154	0.263227		-1.15037	-1.28427	-1.48667	-1.4438		down	-1.21732	-1.46524	-1.34128
FANCI	0.27132	0.399792	0.29054	0.261575		-1.53527	-1.40149	-1.54028	-1.45289		down	-1.46838	-1.49659	-1.48248
GMIP	0.32189	0.475647	0.13845	0.15284		-1.2887	-1.15085	-2.60965	-2.22809		down	-1.21977	-2.41887	-1.81932
HELLS	0.13609	0.20762	0.15294	0.200092		-2.5307	-2.3468	-2.46605	-1.83945		down	-2.43875	-2.15275	-2.29575
IKZF1	0.2118	0.2602	0.20457	0.178559		-1.89256	-2.02112	-2.04643	-2.00371		down	-1.95684	-2.02507	-1.99096
IKZF3	0.14058	0.175432	0.091939	0.173115		-2.48387	-2.58983	-3.20027	-2.04838		down	-2.53685	-2.62433	-2.58059
KIAA0101	0.19092	0.254362	0.21411	0.186085		-2.0423	-2.05386	-1.98067	-1.94415		down	-2.04808	-1.96241	-2.00524
KIAA1524	0.34705	0.460363	0.36788	0.29025		-1.18012	-1.19797	-1.19978	-1.30281		down	-1.18905	-1.2513	-1.22017
KIF15	0.25647	0.285625	0.19555	0.181528		-1.61647	-1.88662	-2.11148	-1.97992		down	-1.75155	-2.0457	-1.89863
LARP4	0.28117	0.342103	0.1102	0.1354		-1.48382	-1.62631	-2.9389	-2.40288		down	-1.55507	-2.67089	-2.11298
LIMD2	0.33328	0.40873	0.21	0.204248		-1.23853	-1.36959	-2.00863	-1.80979		down	-1.30406	-1.90921	-1.60664
LRRC58	0.19377	0.345734	0.17029	0.230542		-2.02092	-1.61108	-2.31103	-1.63508		down	-1.816	-1.97305	-1.89453
MCM6	0.38437	0.502159	0.30423	0.308423		-1.03277	-1.0726	-1.47386	-1.2152		down	-1.05268	-1.34453	-1.19861
MLH1	0.38453	0.448471	0.19538	0.249078		-1.03217	-1.23573	-2.11274	-1.52351		down	-1.13395	-1.81812	-1.47604
MRFAP1	0.24878	0.404073	0.31735	0.321295		-1.66039	-1.38613	-1.41294	-1.15621		down	-1.52326	-1.28458	-1.40392
MYD88	0.36539	0.413736	0.13529	0.189919		-1.10583	-1.35203	-2.64296	-1.91473		down	-1.22893	-2.27885	-1.75389
NCAPD2	0.36238	0.449115	0.25276	0.186116		-1.11776	-1.23366	-1.74125	-1.94391		down	-1.17571	-1.84258	-1.50915
NCAPG	0.38775	0.515703	0.25862	0.262791		-1.02014	-1.0342	-1.70819	-1.44619		down	-1.02717	-1.57719	-1.30218
NCAPG2	0.35201	0.342419	0.29534	0.309607		-1.15965	-1.62498	-1.51664	-1.20967		down	-1.39231	-1.36316	-1.37774
NCAPH	0.19996	0.0936944	0.15039	0.161922		-1.97555	-3.49471	-2.49031	-2.14481		down	-2.73513	-2.31756	-2.52635
NOB1	0.31086	0.385253	0.20949	0.150845		-1.339	-1.45494	-2.01214	-2.24704		down	-1.39697	-2.12959	-1.76328
NUP50	0.33897	0.450857	0.20822	0.239544		-1.21411	-1.22807	-2.02091	-1.57982		down	-1.22109	-1.80037	-1.51073
PBRM1	0.11737	0.125133	0.15894	0.169719		-2.7442	-3.07728	-2.41054	-2.07697		down	-2.91074	-2.24375	-2.57725
PMS2	0.33849	0.406058	0.23977	0.342114		-1.21615	-1.37906	-1.81737	-1.06563		down	-1.2976	-1.4415	-1.36955
POLE4	0.21641	0.416875	0.16595	0.277546		-1.8615	-1.34113	-2.34827	-1.36738		down	-1.60131	-1.85783	-1.72957
POU2F2	0.38806	0.357603	0.4191	0.163658		-1.01898	-1.56239	-1.01173	-2.12943		down	-1.29068	-1.57058	-1.43063
PSME3	0.39261	0.360724	0.28323	0.260017		-1.00217	-1.54985	-1.57705	-1.46151		down	-1.27601	-1.51928	-1.39764
RBM19	0.27355	0.511614	0.20922	0.281897		-1.52346	-1.04569	-2.014	-1.34495		down	-1.28457	-1.67947	-1.48202
RHOH	0.27288	0.288035	0.16406	0.17798		-1.527	-1.8745	-2.3648	-2.0084		down	-1.70075	-2.1866	-1.94367
RIF1	0.21925	0.450126	0.25303	0.224452		-1.84269	-1.23041	-1.73971	-1.67371		down	-1.53655	-1.70671	-1.62163
RRM1	0.075641	0.086192	0.22656	0.189308		-3.37802	-3.61512	-1.89913	-1.91938		down	-3.49657	-1.90925	-2.70291
RRM2	0.23506	0.367188	0.24251	0.155308		-1.74223	-1.52422	-1.80098	-2.20498		down	-1.63323	-2.00298	-1.8181
SCAF11	0.30347	0.51311	0.23105	0.300725		-1.37371	-1.04148	-1.87081	-1.25167		down	-1.20759	-1.56124	-1.38442
SMARCA4	0.25115	0.427423	0.13717	0.162195		-1.64671	-1.30508	-2.62305	-2.14238		down	-1.4759	-2.38272	-1.92931
SMARCC1	0.27014	0.4329	0.25768	0.249047		-1.54156	-1.28671	-1.71344	-1.52369		down	-1.41413	-1.61857	-1.51635
SPAG5	0.2204	0.360815	0.174	0.200827		-1.83514	-1.54948	-2.27993	-1.83416		down	-1.69231	-2.05704	-1.87468
SPAG7	0.3292	0.308737	0.29602	0.259572		-1.2563	-1.77436	-1.51332	-1.46398		down	-1.51533	-1.48865	-1.50199
SPC24	0.29191	0.456163	0.25193	0.28235		-1.42974	-1.21119	-1.746	-1.34263		down	-1.32047	-1.54431	-1.43239
STAT6	0.39043	0.401719	0.16021	0.222227		-1.0102	-1.39456	-2.39906	-1.68808		down	-1.20238	-2.04357	-1.62297
STK10	0.28743	0.182285	0.10685	0.157141		-1.45205	-2.53454	-2.98343	-2.18805		down	-1.9933	-2.58574	-2.28952
TCF25	0.18369	0.243944	0.1039	0.109041		-2.09799	-2.11419	-3.02382	-2.71525		down	-2.10609	-2.86954	-2.48781
TELO2	0.38269	0.48033	0.12013	0.138819		-1.03909	-1.13672	-2.81442	-2.3669		down	-1.0879	-2.59066	-1.83928
TIMM8B	0.35503	0.453947	0.31177	0.277917		-1.14732	-1.21822	-1.43854	-1.36546		down	-1.18277	-1.402	-1.29238
TSR1	0.37498	0.493583	0.15609	0.154226		-1.06845	-1.09745	-2.43664	-2.21507		down	-1.08295	-2.32586	-1.7044
TTC4	0.31877	0.455083	0.27265	0.264103		-1.30275	-1.21461	-1.63197	-1.43901		down	-1.25868	-1.53549	-1.39709
TTF2	0.27933	0.500175	0.26319	0.164973		-1.49329	-1.07831	-1.68291	-2.11788		down	-1.2858	-1.9004	-1.5931
TYMS	0.065591	0.0671637	0.03965	0.0356494		-3.58369	-3.97499	-4.41363	-4.32816		down	-3.77934	-4.3709	-4.07512
U2SURP	0.17555	0.153452	0.10917	0.183237		-2.16338	-2.78296	-2.95244	-1.9664		down	-2.47317	-2.45942	-2.46629
UBE2C	0.074439	0.168631	0.11541	0.113262		-3.40113	-2.64687	-2.87225	-2.66045		down	-3.024	-2.76635	-2.89518
UBE2T	0.19011	0.279096	0.34004	0.267788		-2.04843	-1.91998	-1.31332	-1.41902		down	-1.98421	-1.36617	-1.67519
UCK2	0.22909	0.222643	0.1374	0.105704		-1.77935	-2.24601	-2.62064	-2.76009		down	-2.01268	-2.69036	-2.35152
UHRF1	0.078954	0.106952	0.053612	0.0838645		-3.31618	-3.30378	-3.97839	-3.09398		down	-3.30998	-3.53619	-3.42308
WAS	0.34566	0.4521	0.364	0.290808		-1.18591	-1.2241	-1.21508	-1.30005		down	-1.20501	-1.25756	-1.23128
WDHD1	0.28329	0.41365	0.21908	0.173813		-1.47298	-1.35233	-1.94756	-2.04257		down	-1.41266	-1.99507	-1.70386
YRDC	0.35013	0.370151	0.22741	0.257294		-1.16737	-1.51263	-1.89372	-1.47669		down	-1.34	-1.68521	-1.5126
ZC3H12D	0.12753	0.380677	0.19633	0.0980104		-2.62443	-1.47218	-2.10574	-2.86911		down	-2.0483	-2.48742	-2.26786
ZMYM3	0.30325	0.514827	0.22358	0.308461		-1.37476	-1.03666	-1.91823	-1.21502		down	-1.20571	-1.56663	-1.38617
ZMYND8	0.18325	0.424268	0.098444	0.196352		-2.10145	-1.31577	-3.10164	-1.86667		down	-1.70861	-2.48416	-2.09638
AAMDC	7.0949	8.41184	2.9301	2.449		3.17345	2.99361	1.79386	1.77401		up	3.08353	1.78393	2.43373
ABAT	7.4739	8.49473	4.292	4.62963		3.24853	3.00775	2.34456	2.69271		up	3.12814	2.51864	2.82339
ACADSB	1.7771	2.8659	2.0596	2.80073		1.17619	1.44018	1.28527	1.96762		up	1.30818	1.62645	1.46731
ALDH2	2.451	3.60542	2.3451	1.96788		1.64004	1.77135	1.47256	1.45846		up	1.70569	1.46551	1.5856
ARL6	1.9645	2.70805	2.1284	1.67676		1.32083	1.35844	1.33268	1.22749		up	1.33963	1.28008	1.30986
BCL2L11	2.8046	4.79134	2.1862	3.62227		1.83446	2.18161	1.37133	2.33871		up	2.00804	1.85502	1.93153
BLVRA	4.2486	4.73754	21.722	14.9441		2.43365	2.16532	4.68399	4.38332		up	2.29949	4.53366	3.41657
CEND1	1.6204	2.83616	6.3603	5.84898		1.04301	1.42512	2.912	3.03		up	1.23407	2.971	2.10253
CXCR4	2.296	2.53216	3.3723	1.66215		1.54579	1.26155	1.99664	1.21487		up	1.40367	1.60575	1.50471
ECHS1	1.6202	2.18384	1.7269	1.57468		1.04284	1.04805	1.03109	1.13687		up	1.04544	1.08398	1.06471
EPHX1	6.8971	4.59474	2.1782	2.30856		3.13265	2.12117	1.36604	1.68881		up	2.62691	1.52743	2.07717
ETHE1	2.2298	3.2963	2.1683	2.05495		1.50358	1.64203	1.35947	1.52092		up	1.57281	1.4402	1.5065
FTH1	2.0644	2.12585	2.1154	1.94659		1.39239	1.00922	1.32384	1.44276		up	1.20081	1.3833	1.29205
GNG7	4.0594	6.01649	3.3983	3.0446		2.36793	2.51011	2.00772	2.08807		up	2.43902	2.0479	2.24346
H1FX	9.4694	63.3995	11.355	65.1678		3.58994	5.90758	3.74816	6.5079		up	4.74876	5.12803	4.9384
H2AFV;H2AFZ	1.9245	3.35132	3.467	5.27287		1.29115	1.66591	2.0366	2.8804		up	1.47853	2.4585	1.96852
H2AFY	5.0286	11.3847	7.854	13.6936		2.67682	3.43021	3.21634	4.25724		up	3.05352	3.73679	3.39515
HIST1H2AC;HIST3H2A;HIST1H2AB	2.9228	5.10647	3.0184	10.8075		1.89402	2.27351	1.83669	3.91578		up	2.08376	2.87624	2.48
HIST1H2AJ;HIST1H2AH;H2AFJ;HIST2H2AC;HIST2H2AA3;HIST1H2AD;HIST1H2AG	4.4429	6.0983	5.7842	10.4354		2.49817	2.52959	2.77503	3.86522		up	2.51388	3.32013	2.917
HIST1H2BL;HIST1H2BM;HIST1H2BN;HIST1H2BH;HIST2H2BF;HIST1H2BC;HIST1H2BD;H2BFS;HIST1H2BK;HIST1H2BA	2.1124	4.53001	3.5001	9.16086		1.42555	2.1007	2.0503	3.6773		up	1.76312	2.8638	2.31346
HIST1H3A	2.7139	5.92522	4.4468	10.0734		1.78703	2.48805	2.39568	3.8143		up	2.13754	3.10499	2.62127
HIST1H4A	5.1406	6.58545	6.419	12.298		2.7086	2.64047	2.92526	4.10217		up	2.67453	3.51371	3.09412
HIST2H2BE;HIST1H2BB;HIST1H2BO;HIST1H2BJ;HIST3H2BB	4.8318	5.69638	3.2151	5.8682		2.61923	2.43123	1.92777	3.03473		up	2.52523	2.48125	2.50324
HMGA1	2.4348	4.00721	2.0087	3.98327		1.63047	1.92378	1.24917	2.47577		up	1.77713	1.86247	1.8198
HMGA1	1.7867	3.50422	2.4986	3.52187		1.18396	1.73028	1.56403	2.29816		up	1.45712	1.93109	1.69411
HMGN2	2.0231	4.29646	3.178	5.23889		1.36323	2.02433	1.91103	2.87108		up	1.69378	2.39105	2.04242
LIPA	2.2806	4.03649	3.133	2.65189		1.53608	1.93429	1.89045	1.88883		up	1.73518	1.88964	1.81241
LMNA	7.8257	7.74773	5.9579	5.9011		3.31488	2.87496	2.81771	3.0428		up	3.09492	2.93026	3.01259
MGST3	2.07	2.775	2.2889	3.08613		1.3963	1.39367	1.43756	2.10762		up	1.39498	1.77259	1.58379
OAT	3.5028	4.54731	3.1314	2.96042		2.15517	2.1062	1.88972	2.04762		up	2.13069	1.96867	2.04968
PCYOX1	2.0522	2.38658	3.1428	2.78187		1.38384	1.17613	1.89496	1.95787		up	1.27998	1.92642	1.6032
PLD3	3.037	3.36632	3.7652	2.85055		1.94931	1.67236	2.15563	1.99305		up	1.81084	2.07434	1.94259
PSAP	2.5321	3.16276	2.5806	2.76228		1.687	1.58237	1.61062	1.94767		up	1.63468	1.77914	1.70691
RRAS	2.0061	2.33117	8.0209	5.36337		1.35106	1.14224	3.24667	2.90495		up	1.24665	3.07581	2.16123
SDCBP	2.3625	2.71289	1.9142	1.63838		1.58698	1.36102	1.17965	1.19408		up	1.474	1.18687	1.33043
SDCBP	2.6436	2.3182	1.9583	1.68739		1.74917	1.13419	1.21251	1.23661		up	1.44168	1.22456	1.33312
SLC25A4	1.977	2.54104	2.2121	1.85932		1.32998	1.2666	1.38833	1.37659		up	1.29829	1.38246	1.34037
TOP2A	5.9554	12.33	8.867	11.7043		2.92086	3.54529	3.39135	4.03078		up	3.23307	3.71107	3.47207
TOP2B	3.022	4.58106	4.448	6.00132		1.94217	2.11687	2.39607	3.0671		up	2.02952	2.73158	2.38055
TUBB4A	2.4126	3.01814	4.4103	4.02836		1.61725	1.51484	2.38379	2.49201		up	1.56605	2.4379	2.00197
